# Supplementary material for: Pluripotency gene network dynamics: System views from parametric analysis
Source: PLoS One. 2018 Mar 29;13(3):e0194464. doi: 10.1371/journal.pone.0194464 (PMC5875786; doi:10.1371/journal.pone.0194464)
Supplement: S1 File — (ZIP) [file pone.0194464.s001.zip]

Archive with 5 entries (5 files):
- Initial_variables_Model_1.m
- Initial_variables_Model_2.m
- Model_1_Nanog autorepression.m
- Model_2_Nanog autorepression_and_positive feedbacks.m
- run_Models_1_2.m
