# Supplementary material for: Pluripotency gene network dynamics: System views from parametric analysis
Source: PLoS One. 2018 Mar 29;13(3):e0194464. doi: 10.1371/journal.pone.0194464 (PMC5875786; doi:10.1371/journal.pone.0194464)
Supplement: S1 File — (ZIP) [file pone.0194464.s001.zip › Initial_variables_Model_1.m]

function ret=doInitialMd1()
ret=[
0.0;    % u(1)  x(1) Oct4 mRNA concentration                      
0.0;    % u(2)  x(2) Sox2 mRNA concentration                      
0.0;    % u(3)  x(3) Oct4-Sox2 heterodimer concentration          
0.0;    % u(4)  x(4) Oct4 protein concentration in the nucleus    
0.0;    % u(5)  x(5) Oct4 protein concentration in the cytoplasm  
0.0;    % u(6)  x(6) Sox2 protein concentration in the nucleus    
0.0;    % u(7)  x(7) Sox2 protein concentration in the cytoplasm  
0.0;    % v(1)  x(8) Nanog mRNA concentration                     
0.0;    % v(2)  x(9) Nanog protein concentration in the nucleus   
0.0;    % v(3)  x(10) Nanog protein concentration in the cytoplasm
0.0;    % w(1)  x(11) pluripotency factor                         
0.0;    % w(2)  x(12) differentiation factor                      
    ];
end
