# Supplementary material for: Pluripotency gene network dynamics: System views from parametric analysis
Source: PLoS One. 2018 Mar 29;13(3):e0194464. doi: 10.1371/journal.pone.0194464 (PMC5875786; doi:10.1371/journal.pone.0194464)
Supplement: S1 File — (ZIP) [file pone.0194464.s001.zip › Model_2_Nanog autorepression_and_positive feedbacks.m]

function xdot=Model_2_Mtlb(t,x)
a1=1.0;              % (mM*min^(-1))        
a2=0.0001;           %                      
a3=1.0;              % (mM^(-1))            
A=0;                 % (mM)                 
a4=0.01;             %                      
a5=1.0;              % (mM)                 
a6=2.0;              %                      
a7=0.0011;           % (mM^(-1))            
a8=0.001;            %                      
a9=0.1;              % (min^(-1))           
a10=1.0;             % (mM*min^(-1))        
a11=0.0001;          %                      
a12=1.0;             % (mM^(-1))            
a13=0.01;            %                      
a14=1.0;             % (mM)                 
a15=2.0;             %                      
a16=0.0011;          % (mM^(-1))            
a17=0.001;           %                      
a18=0.1;             % (min^(-1))           
a19=0.05;            % (mM^(-1)*min^(-1))   
a20=0.5;             % (min^(-1))           
a21=0.001;           % (min^(-1))           
a22=0.0093;          % (min^(-1))           
a23=0.0081;          % (min^(-1))           
a24=0.5;             % (min^(-1))           
a25=0.00001;         % (min^(-1))           
a26=0.0093;          % (min^(-1))           
a27=0.0081;          % (min^(-1))           
a28=0.5;             % (min^(-1))           
a29=0.00001;         % (min^(-1))           
                     
b1=1.0;              % (mM*min^(-1))        
b2=1.0;              %                      
b3=0.005;            %                      
b4=1.0;              % (mM)                 
b5=2.0;              %                      
b6=0.001;            %                      
b7=1.0;              %                      
b8=0.000995;         %                      
b9=1.0;              % (mM)                 
h=2.0;               %                      
b10=0.005;           % (min^(-1))           
b11=0.0093;          % (min^(-1))           
b12=0.0081;          % (min^(-1))           
b13=0.5;             % (min^(-1))           
b14=0.00001;         % (min^(-1))           

c1=0.0001;           %                      basal transcription level of pluripotency factors (assumption that a transcription rate for the factor is the constant and equals to 1 mM*min^(-1))
c2=0.1;              % (mM^(-1))            
c3=0.1;              % (mM^(-2))            
c4=0.001;            % (mM^(-1))            
c5=0.01;             % (mM^(-2))            
c6=0.05;             % (min^(-1))           
c7=1.0;              %                      basal transcription level of differentiation factors (assumption that a transcription rate for the factor is the constant and equals to 1 mM*min^(-1))
c8=0.001;            % (mM^(-1))            
c9=0.01;             % (mM^(-2))            
c10=0.01;            % (min^(-1))           
 
q1=0.01;             %                      
q2=0.001;            %                      
q3=0.01;             %                      
q4=0.001;            %                      
p1=1;                % (mM)                 
h1=2;                %                      
p2=1;                % (mM)                 
h2=2;                %                      
                     
Z1=(x(3)/a5)^a6;     
Z2=(x(3)/a14)^a15;   
Z3=(x(3)/b4)^b5;     
Z4=(x(9)/b9)^h;    
Z5=(x(9)/p1)^h1;     
Z6=(x(9)/p2)^h2;  

xdot=[
%u(1)  x(1) Oct4 mRNA concentration
(a1*(a2 + a3*A + a4*Z1 + q1*Z5))/(1 + a7*A + a8*Z1 + q2*Z5) - a9*x(1);

%u(2)  x(2) Sox2 mRNA concentration
(a10*(a11 + a12*A + a13*Z2 + q3*Z6))/(1 + a16*A + a17*Z2 + q4*Z6) - a18*x(2);

%u(3)  x(3) Oct4-Sox2 heterodimer concentration
a19*x(4)*x(6) - a20*x(3) - a21*x(3);

%u(4)  x(4) Oct4 protein concentration in the nucleus
a21*x(3) - a19*x(4)*x(6) + a22*x(5) - a23*x(4);

%u(5)  x(5) Oct4 protein concentration in the cytoplasm
a24*x(1) - a22*x(5) - a25*x(5);

%u(6)  x(6) Sox2 protein concentration in the nucleus
a21*x(3) - a19*x(4)*x(6) + a26*x(7) - a27*x(6);

%u(7)  x(7) Sox2 protein concentration in the cytoplasm
a28*x(2) - a26*x(7) - a29*x(7);

%v(1)  x(8) Nanog mRNA concentration
(b1*( b2 + b3*Z3))/(1 +  b6*Z3 + (b7+b8*Z3)*Z4) - b10*x(8);

%v(2)  x(9) Nanog protein concentration in the nucleus
b11*x(10) - b12*x(9);

%v(3)  x(10) Nanog protein concentration in the cytoplasm
b13*x(8) - b11*x(10) - b14*x(10);

%w(1)  x(11) pluripotency factor 
(c1 + c2*x(3) + c3*x(3)*x(9))/(1 + c4*x(3) + c5*x(3)*x(9)) - c6*x(11);

%w(2)  x(12) differentiation factor  
c7/(1 + c8*x(3) + c9*x(3)*x(9)) - c10*x(12);
];
end
