# Supplementary material for: Pluripotency gene network dynamics: System views from parametric analysis
Source: PLoS One. 2018 Mar 29;13(3):e0194464. doi: 10.1371/journal.pone.0194464 (PMC5875786; doi:10.1371/journal.pone.0194464)
Supplement: S1 File — (ZIP) [file pone.0194464.s001.zip › run_Models_1_2.m]

%% Run the Model simulation

%% Model_1
% do Initial work
close all;
clear all;
varSize=12;

Y0=doInitialMd1();
% Y0=zeros(varSize,1);

tStart=0;     % time start
tPrint=50;    % time print
tEnd=10000;   % time end

t=tStart:tPrint:tEnd;

% simulation
[timeDots, result] =ode15s(@Model_1_Mtlb,t,Y0);

plot(timeDots, result);
title('model 1');
legend('RNA Oct4(u1)','RNA Sox2(u2)','Oct4-Sox2(u3)','Oct4_n(u4)','Sox2_n(u5)','Oct4_c(u6)','Sox2_c(u7)','RNA Nanog(v1)','Nanog_n(v2)','Nanog_c(v3)','Stem(w1)','Diff(w2)');


%% Model_2
% do Initial work
close all;
clear all;
varSize=12;

Y20=doInitialMd2();
%Y20=zeros(varSize,1);

t2Start=0;     % time start
t2Print=0.5;   % time print
t2End=10000;   % time end  

t2=t2Start:t2Print:t2End;

% simulation
[timeDots2, result2] =ode15s(@Model_2_Mtlb,t2,Y20);

plot(timeDots2, result2);
title('model 2');
legend('RNA Oct4(u1)','RNA Sox2(u2)','Oct4-Sox2(u3)','Oct4_n(u4)','Sox2_n(u5)','Oct4_c(u6)','Sox2_c(u7)','RNA Nanog(v1)','Nanog_n(v2)','Nanog_c(v3)','Stem(w1)','Diff(w2)');
